# Supplementary material for: Evaluation of a novel lyophilized-pellet-based 2019-nCoV nucleic acid detection kit for the diagnosis of COVID-19
Source: PLoS One. 2023 Oct 25;18(10):e0292902. doi: 10.1371/journal.pone.0292902 (PMC10599558; doi:10.1371/journal.pone.0292902)
Supplement: S1 Table — (XLSX) [file pone.0292902.s001.xlsx]

## Sheet: S1 Table
S1 Table. Raw data for the sensitivity evaluation of PCoV-Kit and LCoV-Kit.
No.	PCoV-Kit		LCoV-Kit
	ORFlab	N	ORFlab	N
1	37.1	33.97	38.34	35.98
2	37.93	32.93	38.33	35.05
3	37.05	33.44	39.82	35.18
4	37.65	32.64	37.77	35.02
5	37.74	33.53	38.33	35.12
6	36.67	34.56	37.86	34.73
7	36.98	33.14	38.02	35.06
8	37.15	33.59	38.44	34.91
9	36.68	33.21	39.06	35.06
10	37.55	32.96	38.33	35.03
11	37.57	33.16	39.17	35.62
12	37.97	33.48	37.88	35.92
13	37.82	32.99	39.38	36.01
14	36.84	33.75	38.13	35.74
15	37.26	34.14	39.13	34.74
16	36.31	32.75	39.77	34.67
17	37.03	33.63	39.15	34.67
18	38.07	33.79	38.31	35.29
19	37.78	34.12	38.61	35.66
20	37.09	33.76	38.16	35.25
Mean	37.312	33.477	38.5995	35.2355
SD	0.485135	0.493965	0.611862	0.427557
