# Supplementary material for: Evaluation of a novel lyophilized-pellet-based 2019-nCoV nucleic acid detection kit for the diagnosis of COVID-19
Source: PLoS One. 2023 Oct 25;18(10):e0292902. doi: 10.1371/journal.pone.0292902 (PMC10599558; doi:10.1371/journal.pone.0292902)
Supplement: S2 Table — (XLSX) [file pone.0292902.s002.xlsx]

## Sheet: S2 Table
S2 Table. Raw data for the precision evaluation of PCoV-Kit and LCoV-Kit.
Concentration	300 copies/mL				500 copies/mL
No.	PCoV-Kit		LCoV-Kit		PCoV-Kit		LCoV-Kit
	ORFlab	N	ORFlab	N	ORFlab	N	ORFlab	N
1	36.84	31.68	36.71	33.36	32.35	29.7	33.27	30.81
2	36.39	32.34	37.93	33.79	32.42	29.64	33.38	31.61
3	35.89	31.85	37.31	34.28	32.3	29.51	33.4	31.28
4	37.02	31.87	36.77	34.05	32.48	29.41	33.15	31.1
5	36.34	32.02	37.09	33.87	32.49	29.59	33.32	31.12
6	33.83	31.81	36.85	33.66	32.46	29.5	33.31	30.97
7	35.58	32.06	37.65	33.67	32.44	29.54	33.19	30.79
8	36.69	31.88	37.59	33.2	32.7	29.56	33.28	30.64
9	36.4	31.86	37.11	33.38	32.48	29.68	32.88	30.87
10	36.27	32.22	36.8	34.36	32.65	29.8	33.12	31.17
Mean	36.125	31.959	37.181	33.762	32.477	29.593	33.23	31.036
SD	0.863936	0.190549	0.40295	0.369264	0.114983	0.108171	0.145808	0.268037
CV	0.0239152	0.0059623	0.0108375	0.0109373	0.00354043	0.0036553	0.00438785	0.00863634
