# Supplementary material for: Evaluation of a novel lyophilized-pellet-based 2019-nCoV nucleic acid detection kit for the diagnosis of COVID-19
Source: PLoS One. 2023 Oct 25;18(10):e0292902. doi: 10.1371/journal.pone.0292902 (PMC10599558; doi:10.1371/journal.pone.0292902)
Supplement: S3 Table — (XLSX) [file pone.0292902.s003.xlsx]

## Sheet: S3 Table
S3 Table. Raw data for the accuracy evaluation of PCoV-Kit and LCoV-Kit.
No.	Samples	PCoV-Kit		LCoV-Kit
		ORFlab	N	ORFlab	N
1	negative	-	-	-	-
2	negative	-	-	-	-
3	positive	36.05	32.2	37.15	33.35
4	negative	-	-	-	-
5	positive	36.47	32.51	36.87	33.87
6	positive	32.84	29.63	33.21	30.99
7	positive	32.26	29.69	33.27	30.77
8	positive	36.38	32.19	36.88	33.91
9	positive	36.22	32.5	36.51	33.77
10	negative	-	-	-	-
11	negative	-	-	-	-
12	positive	33.11	29.95	33.14	30.78
13	positive	32.3	29.65	33.02	31.01
14	negative	-	-	-	-
15	positive	32.39	29.61	33.31	31.16
16	negative	-	-	-	-
17	negative	-	-	-	-
18	positive	37.18	32.37	37.82	34.36
19	negative	-	-	-	-
20	negative	-	-	-	-
