# Supplementary material for: Evaluation of a novel lyophilized-pellet-based 2019-nCoV nucleic acid detection kit for the diagnosis of COVID-19
Source: PLoS One. 2023 Oct 25;18(10):e0292902. doi: 10.1371/journal.pone.0292902 (PMC10599558; doi:10.1371/journal.pone.0292902)
Supplement: S4 Table — (XLSX) [file pone.0292902.s004.xlsx]

## Sheet: S4 Table
S4 Table. Raw data for the amplification efficiency measurement of PCoV-Kit and LCoV-Kit.
Reagents	Concentration	SE5		SE4		SE3		SE2
	No.	ORFlab	N	ORFlab	N	ORFlab	N	ORFlab	N
PCoV-Kit	1	26.59	22.97	29.95	25.97	32.63	29.21	35.44	32.15
	2	26.47	22.91	29.82	25.94	32.54	29.02	35.61	32.44
	3	26.43	22.95	29.7	25.9	32.44	29.16	36.21	32.57
	4	26.41	22.9	29.58	25.97	32.48	29.11	36.14	32.39
	5	26.38	22.87	29.65	25.89	32.72	29.08	36.38	32.26
	Mean	26.456	22.92	29.74	25.934	32.562	29.116	35.956	32.362
	SD	0.0731027	0.0357771	0.130996	0.0338231	0.101666	0.0652993	0.36445	0.145245
LCoV-Kit	1	27.23	24.52	30.86	27.95	34.03	31.11	36.72	33.86
	2	27.24	24.59	30.82	28.04	34.09	31.03	36.76	34.15
	3	27.36	25.13	30.99	28.53	33.91	31.42	37.11	35.47
	4	27.32	25.12	30.73	28.32	33.59	31.39	37.9	35.5
	5	27.49	24.87	31.08	28.1	34.05	31.37	37.33	34.35
	Mean	27.328	24.846	30.896	28.188	33.934	31.264	37.164	34.666
	SD	0.0945304	0.256172	0.124354	0.210086	0.182165	0.161196	0.431861	0.686691
