# Supplementary material for: Evaluation of a novel lyophilized-pellet-based 2019-nCoV nucleic acid detection kit for the diagnosis of COVID-19
Source: PLoS One. 2023 Oct 25;18(10):e0292902. doi: 10.1371/journal.pone.0292902 (PMC10599558; doi:10.1371/journal.pone.0292902)
Supplement: S5 Table — (XLSX) [file pone.0292902.s005.xlsx]

## Sheet: S5 Table
S5 Table. Raw data of clinical specimens.
No.	Target gene	Ct value		Gender	Age
		LCoV-Kit	PCoV-Kit
1	ORFlab	28.08	27.7	Male	42
	IC	32.6	31.84
	N	24.83	24.24
2	ORFlab	-	-	Female	21
	IC	29.25	29.75
	N	-	-
3	ORFlab	-	-	Female	31
	IC	29.16	30.67
	N	-	-
4	ORFlab	-	-	Male	24
	IC	26.53	27.89
	N	-	-
5	ORFlab	26.4	26.45	Female	40
	IC	30.76	31.35
	N	23.39	23.27
6	ORFlab	-	-	Male	29
	IC	30.66	31.26
	N	-	-
7	ORFlab	-	-	Female	28
	IC	31.17	32.29
	N	-	-
8	ORFlab	-	-	Male	17
	IC	29.98	31.11
	N	-	-
9	ORFlab	-	-	Male	28
	IC	27.34	29.34
	N	-	-
10	ORFlab	-	-	Male	38
	IC	28.36	28.56
	N	-	-
11	ORFlab	-	-	Male	53
	IC	28.56	29.11
	N	-	-
12	ORFlab	29.5	29.76	Female	24
	IC	31.07	31.72
	N	26.4	26.41
13	ORFlab	32.05	31.06	Female	36
	IC	26.77	27.75
	N	28.65	27.97
14	ORFlab	-	-	Female	36
	IC	30.43	31.66
	N	-	-
15	ORFlab	-	-	Female	47
	IC	25.89	29.25
	N	-	-
16	ORFlab	-	-	Male	36
	IC	30.91	33.02
	N	-	-
17	ORFlab	-	-	Male	27
	IC	28.06	29.59
	N	-	-
18	ORFlab	-	-	Male	36
	IC	30.02	31.23
	N	-	-
19	ORFlab	-	-	Male	34
	IC	28.02	29.24
	N	-	-
20	ORFlab	-	-	Female	25
	IC	31.08	33.49
	N	-	-
21	ORFlab	-	-	Female	4
	IC	27.44	29.47
	N	-	-
22	ORFlab	-	-	Female	36
	IC	29.71	31.1
	N	-	-
23	ORFlab	-	-	Female	32
	IC	29.38	31.79
	N	-	-
24	ORFlab	-	-	Female	43
	IC	29.18	30.78
	N	-	-
25	ORFlab	-	-	Female	15
	IC	29.28	30.64
	N	-	-
26	ORFlab	-	-	Female	42
	IC	29.48	29.88
	N	-	-
27	ORFlab	-	-	Female	48
	IC	29.72	31.43
	N	-	-
28	ORFlab	-	-	Female	22
	IC	29.29	30.42
	N	-	-
29	ORFlab	-	-	Female	34
	IC	26.29	29.8
	N	-	-
30	ORFlab	39.91	-	Female	40
	IC	29.69	30.14
	N	-	-
31	ORFlab	31.74	31.25	Female	16
	IC	30.83	31.63
	N	28.8	28.68
32	ORFlab	-	-	Female	28
	IC	29.21	29.95
	N	-	-
33	ORFlab	-	-	Female	23
	IC	27.68	31.12
	N	-	-
34	ORFlab	-	-	Female	40
	IC	26.6	28.42
	N	-	-
35	ORFlab	30.7	30.17	Female	42
	IC	31.05	31.87
	N	27.97	27.49
36	ORFlab	-	-	Female	41
	IC	28.37	29.46
	N	-	-
37	ORFlab	-	-	Male	42
	IC	29.78	30
	N	-	-
38	ORFlab	-	-	Male	24
	IC	28.01	29.59
	N	-	-
39	ORFlab	-	-	Male	39
	IC	29.25	30.68
	N	-	-
40	ORFlab	22.7	22.01	Female	38
	IC	29.52	32.15
	N	20.04	19.42
41	ORFlab	25.86	25.2	Male	32
	IC	31.68	30.83
	N	23.67	23.21
42	ORFlab	-	-	Male	18
	IC	30.27	31.33
	N	-	-
43	ORFlab	27.05	25.51	Male	52
	IC	28.05	28.2
	N	23.88	23.12
44	ORFlab	-	-	Male	32
	IC	28.47	30.17
	N	-	-
45	ORFlab	-	-	Male	47
	IC	27.91	30.08
	N	-	-
46	ORFlab	-	-	Male	25
	IC	30.51	34.91
	N	-	-
47	ORFlab	-	-	Female	49
	IC	29.82	31.01
	N	-	-
48	ORFlab	-	-	Female	32
	IC	30.85	30.37
	N	-	-
49	ORFlab	-	-	Male	51
	IC	31.37	32.14
	N	-	-
50	ORFlab	-	-	Male	21
	IC	28.82	29.59
	N	-	-
51	ORFlab	-	-	Female	24
	IC	29.68	31.33
	N	-	-
52	ORFlab	39.84	40.16	Male	14
	IC	30.62	31.57
	N	38.18	37.31
53	ORFlab	-	-	Male	45
	IC	27.61	28.94
	N	-	-
54	ORFlab	-	-	Female	32
	IC	27.2	28.32
	N	-	-
55	ORFlab	-	-	Male	26
	IC	31.52	32.18
	N	-	-
56	ORFlab	-	-	Female	58
	IC	25.35	26.6
	N	-	-
57	ORFlab	-	-	Male	50
	IC	30.48	31.31
	N	-	-
58	ORFlab	39.81	40.27	Male	48
	IC	28.51	29
	N	36.03	-
59	ORFlab	-	-	Male	36
	IC	28.87	29.75
	N	-	-
60	ORFlab	-	-	Female	31
	IC	28.97	29.53
	N	-	-
61	ORFlab	-	-	Male	35
	IC	30.99	33.58
	N	-	-
62	ORFlab	-	-	Male	20
	IC	28.33	29.59
	N	-	-
63	ORFlab	-	-	Male	33
	IC	29.67	31.13
	N	-	-
64	ORFlab	-	-	Female	26
	IC	28.11	29.78
	N	-	-
65	ORFlab	-	-	Male	40
	IC	29.25	30.12
	N	-	-
66	ORFlab	20.31	19.73	Male	31
	IC	30.13	31.09
	N	17.2	16.62
67	ORFlab	-	-	Male	26
	IC	28.91	29.58
	N	-	-
68	ORFlab	-	-	Female	51
	IC	28.43	30.39
	N	-	-
69	ORFlab	-	-	Male	33
	IC	29.88	31.6
	N	-	-
70	ORFlab	-	-	Male	40
	IC	29.73	30.59
	N	-	-
71	ORFlab	-	-	Male	28
	IC	27.74	29.51
	N	-	-
72	ORFlab	-	-	Male	50
	IC	27.05	28.37
	N	-	-
73	ORFlab	-	-	Female	28
	IC	28.12	29.94
	N	-	-
74	ORFlab	-	-	Female	8
	IC	26.22	28.21
	N	-	-
75	ORFlab	-	-	Female	38
	IC	30.59	32.56
	N	-	-
76	ORFlab	-	-	Male	28
	IC	27.88	29.15
	N	-	-
77	ORFlab	-	-	Male	40
	IC	28.66	31.16
	N	-	-
78	ORFlab	25.42	25.04	Male	36
	IC	30.74	30.84
	N	22.91	22.68
79	ORFlab	-	-	Male	41
	IC	29.88	31.63
	N	-	-
80	ORFlab	-	-	Male	25
	IC	33.59	32.12
	N	-	-
81	ORFlab	-	-	Male	29
	IC	32.97	28.07
	N	-	-
82	ORFlab	-	-	Female	27
	IC	32.26	31.73
	N	-	-
83	ORFlab	-	-	Male	28
	IC	32.83	29.57
	N	-	-
84	ORFlab	-	-	Male	31
	IC	32.27	32.74
	N	-	-
85	ORFlab	-	-	Male	32
	IC	29.42	29.76
	N	-	-
86	ORFlab	-	-	Male	30
	IC	30.67	29.3
	N	-	-
87	ORFlab	-	-	Female	25
	IC	30.63	29.42
	N	-	-
88	ORFlab	-	-	Male	59
	IC	31.5	31.72
	N	-	-
89	ORFlab	-	-	Female	27
	IC	32.92	32.61
	N	-	-
90	ORFlab	-	-	Male	57
	IC	29.6	29.32
	N	-	-
91	ORFlab	-	-	Male	25
	IC	34.27	33.69
	N	-	-
92	ORFlab	-	-	Male	38
	IC	29.72	30.68
	N	-	-
93	ORFlab	-	-	Male	46
	IC	29.13	28.25
	N	-	-
94	ORFlab	-	-	Male	31
	IC	33.7	33.43
	N	-	-
95	ORFlab	-	-	Male	44
	IC	32.1	32.92
	N	-	-
96	ORFlab	-	-	Female	34
	IC	33.75	31.44
	N	-	-
97	ORFlab	-	-	Male	40
	IC	31.18	32.2
	N	-	-
98	ORFlab	-	-	Male	54
	IC	32.96	32.07
	N	-	-
99	ORFlab	-	-	Male	34
	IC	31.7	31.75
	N	-	-
100	ORFlab	-	-	Male	24
	IC	28.84	28.53
	N	-	-
101	ORFlab	-	-	Female	37
	IC	32.68	30.31
	N	-	-
102	ORFlab	-	-	Male	29
	IC	32.42	31.78
	N	-	-
103	ORFlab	-	-	Male	36
	IC	29.86	27.9
	N	-	-
104	ORFlab	-	-	Male	28
	IC	29.19	27.34
	N	-	-
105	ORFlab	-	-	Male	27
	IC	29.69	28.74
	N	-	-
106	ORFlab	-	-	Male	32
	IC	30.48	29.05
	N	-	-
107	ORFlab	-	-	Female	31
	IC	28.13	30.02
	N	-	-
108	ORFlab	-	-	Female	31
	IC	30.28	31.63
	N	-	-
109	ORFlab	-	-	Male	41
	IC	31.71	31.95
	N	-	-
110	ORFlab	-	-	Female	48
	IC	29.91	31.89
	N	-	-
111	ORFlab	-	-	Male	36
	IC	30.56	31.37
	N	-	-
112	ORFlab	-	-	Male	34
	IC	31.65	30.1
	N	-	-
113	ORFlab	-	-	Female	33
	IC	32.6	34.18
	N	-	-
114	ORFlab	-	-	Male	34
	IC	32.63	32
	N	-	-
115	ORFlab	-	-	Male	33
	IC	30.97	29.69
	N	-	-
116	ORFlab	-	-	Female	37
	IC	32.28	28.28
	N	-	-
117	ORFlab	-	-	Male	26
	IC	31.2	31.52
	N	-	-
118	ORFlab	-	-	Male	28
	IC	31.4	31.67
	N	-	-
119	ORFlab	-	-	Female	54
	IC	31.5	29.8
	N	-	-
120	ORFlab	-	-	Male	48
	IC	32.11	33.73
	N	-	-
121	ORFlab	-	-	Male	55
	IC	34.46	34.59
	N	-	37.35
122	ORFlab	-	-	Male	35
	IC	31.59	28.52
	N	-	-
123	ORFlab	-	-	Male	42
	IC	31.52	31.79
	N	-	-
124	ORFlab	-	-	Female	27
	IC	32.91	32.48
	N	-	-
125	ORFlab	-	-	Female	26
	IC	33.18	32.33
	N	-	-
126	ORFlab	-	-	Male	41
	IC	30.26	31.97
	N	-	-
127	ORFlab	-	-	Female	50
	IC	32.32	31.09
	N	-	-
128	ORFlab	-	-	Female	31
	IC	30.19	30.89
	N	-	-
129	ORFlab	-	-	Female	38
	IC	31.68	30.27
	N	-	-
130	ORFlab	-	-	Male	45
	IC	30.71	30.49
	N	-	-
131	ORFlab	-	-	Male	28
	IC	31.08	32.25
	N	-	-
132	ORFlab	-	-	Male	33
	IC	33.46	30.92
	N	-	-
133	ORFlab	-	-	Female	27
	IC	31.67	30.21
	N	-	-
134	ORFlab	-	-	Male	47
	IC	32.74	29.78
	N	-	-
135	ORFlab	-	-	Male	32
	IC	31.3	31.54
	N	-	-
136	ORFlab	-	-	Male	58
	IC	29.42	30.4
	N	-	-
137	ORFlab	-	-	Male	39
	IC	31.45	31
	N	-	-
138	ORFlab	-	-	Male	57
	IC	30.95	31.5
	N	-	-
139	ORFlab	-	-	Male	57
	IC	30.88	29.66
	N	-	-
140	ORFlab	-	-	Male	27
	IC	33.39	34
	N	-	-
141	ORFlab	-	-	Female	53
	IC	31.85	30.06
	N	-	-
142	ORFlab	-	-	Male	30
	IC	32.56	33.07
	N	-	-
143	ORFlab	-	-	Male	31
	IC	33	32.63
	N	-	-
144	ORFlab	-	-	Male	42
	IC	27.32	28.49
	N	-	-
145	ORFlab	-	-	Male	41
	IC	31.31	31.97
	N	-	-
146	ORFlab	-	-	Male	58
	IC	28.89	28.09
	N	-	-
147	ORFlab	-	-	Female	39
	IC	31.72	30.41
	N	-	-
148	ORFlab	-	-	Male	37
	IC	28.89	30.7
	N	-	-
149	ORFlab	-	-	Male	45
	IC	30.89	30.89
	N	-	-
150	ORFlab	-	-	Male	25
	IC	32.16	28.31
	N	-	-
151	ORFlab	-	-	Male	31
	IC	29.27	28.43
	N	-	-
152	ORFlab	-	-	Male	40
	IC	32.42	32.14
	N	-	-
153	ORFlab	-	-	Male	28
	IC	30.14	30.59
	N	-	-
154	ORFlab	-	-	Male	49
	IC	32.41	31.75
	N	-	-
155	ORFlab	-	-	Female	42
	IC	32.96	32.49
	N	-	-
156	ORFlab	-	-	Female	29
	IC	32.55	33.09
	N	-	-
157	ORFlab	-	-	Female	32
	IC	30.23	26.15
	N	-	-
158	ORFlab	-	-	Female	25
	IC	33.19	31.77
	N	-	-
159	ORFlab	-	-	Male	33
	IC	32.8	29.42
	N	-	-
160	ORFlab	-	-	Male	31
	IC	31.08	31.17
	N	-	-
161	ORFlab	-	-	Female	40
	IC	31.13	32.5
	N	-	-
162	ORFlab	-	-	Male	32
	IC	29.75	28.33
	N	-	-
163	ORFlab	-	-	Male	56
	IC	30.26	31.09
	N	-	-
164	ORFlab	-	-	Male	56
	IC	28.68	30.1
	N	-	-
165	ORFlab	-	-	Female	29
	IC	31.35	31.19
	N	-	-
166	ORFlab	-	-	Female	35
	IC	31.86	30.53
	N	-	-
167	ORFlab	-	-	Male	35
	IC	31.43	31.21
	N	-	-
168	ORFlab	-	-	Female	45
	IC	31.72	32.28
	N	-	-
169	ORFlab	-	-	Male	50
	IC	28.7	30.58
	N	-	-
170	ORFlab	-	-	Female	37
	IC	29.38	30.56
	N	-	-
171	ORFlab	-	-	Male	48
	IC	31.94	29.61
	N	-	-
172	ORFlab	-	-	Female	60
	IC	27.79	26.47
	N	-	-
173	ORFlab	-	-	Female	50
	IC	28.91	28.86
	N	-	-
174	ORFlab	-	-	Male	41
	IC	29.05	30.6
	N	-	-
175	ORFlab	-	-	Male	71
	IC	31.06	31.43
	N	-	-
176	ORFlab	-	-	Male	48
	IC	32.36	32.24
	N	-	-
177	ORFlab	-	-	Male	46
	IC	29.24	30.18
	N	-	-
178	ORFlab	-	-	Male	46
	IC	25.18	26.58
	N	-	-
179	ORFlab	-	-	Female	77
	IC	28.72	28.34
	N	-	-
180	ORFlab	-	-	Female	27
	IC	29.97	29.6
	N	-	-
181	ORFlab	-	-	Female	22
	IC	29.22	29.46
	N	-	-
182	ORFlab	-	-	Female	39
	IC	28.42	30.76
	N	-	-
183	ORFlab	-	-	Male	43
	IC	31.44	31.26
	N	-	-
184	ORFlab	-	-	Female	49
	IC	26.11	28.24
	N	-	-
185	ORFlab	-	-	Female	35
	IC	30.51	31.46
	N	-	-
186	ORFlab	-	-	Male	48
	IC	31.1	31.37
	N	-	-
187	ORFlab	-	-	Female	30
	IC	33.05	32.48
	N	-	-
188	ORFlab	-	-	Male	43
	IC	32.42	32.18
	N	-	-
189	ORFlab	-	-	Female	53
	IC	31.11	30.85
	N	-	-
190	ORFlab	-	-	Male	40
	IC	30.04	31.39
	N	-	-
191	ORFlab	-	-	Male	43
	IC	28.47	26.67
	N	-	-
192	ORFlab	-	-	Male	45
	IC	29.59	29.18
	N	-	-
193	ORFlab	-	-	Female	24
	IC	32.5	35.88
	N	-	-
194	ORFlab	-	-	Female	29
	IC	27.99	26.86
	N	-	-
195	ORFlab	-	-	Female	56
	IC	27.42	29.68
	N	-	-
196	ORFlab	-	-	Male	54
	IC	30.67	30.32
	N	-	-
197	ORFlab	-	-	Male	58
	IC	29.07	30.78
	N	-	-
198	ORFlab	-	40.29	Male	58
	IC	25.06	26.93
	N	37.03	-
199	ORFlab	-	-	Female	48
	IC	29.23	31.25
	N	-	-
200	ORFlab	-	-	Male	59
	IC	31.16	29.33
	N	-	-
201	ORFlab	-	-	Female	40
	IC	30.46	30.62
	N	-	-
202	ORFlab	-	-	Female	40
	IC	30	29.16
	N	-	-
203	ORFlab	-	-	Female	53
	IC	29.26	31.25
	N	-	-
204	ORFlab	-	-	Male	53
	IC	30.29	33.17
	N	-	-
205	ORFlab	-	-	Female	42
	IC	28.73	30.56
	N	-	-
206	ORFlab	-	-	Male	43
	IC	29.91	30.67
	N	-	-
207	ORFlab	-	-	Female	54
	IC	31.4	31.73
	N	-	-
208	ORFlab	-	-	Female	62
	IC	30.35	31.26
	N	-	-
209	ORFlab	-	-	Male	65
	IC	28.84	25.69
	N	-	-
210	ORFlab	-	-	Male	39
	IC	27.1	29.43
	N	-	-
211	ORFlab	-	-	Male	41
	IC	30.97	30.88
	N	-	-
212	ORFlab	-	-	Female	42
	IC	26.66	31.65
	N	-	-
213	ORFlab	-	-	Male	46
	IC	32.94	33.56
	N	-	-
214	ORFlab	-	-	Male	57
	IC	28.7	30.74
	N	-	-
215	ORFlab	-	-	Female	40
	IC	29.16	29.39
	N	-	-
216	ORFlab	-	-	Male	43
	IC	28.65	30.45
	N	-	-
217	ORFlab	-	-	Male	54
	IC	28.83	29.23
	N	-	-
218	ORFlab	-	-	Female	46
	IC	28.54	29.69
	N	-	-
219	ORFlab	-	-	Male	42
	IC	30.27	31.97
	N	-	-
220	ORFlab	-	-	Male	60
	IC	30.78	28.76
	N	-	-
221	ORFlab	-	-	Male	58
	IC	26	28.73
	N	-	-
222	ORFlab	-	-	Male	48
	IC	32.39	30.79
	N	-	-
223	ORFlab	-	-	Male	57
	IC	29.69	27.97
	N	-	-
224	ORFlab	-	-	Male	48
	IC	30.05	30.96
	N	-	-
225	ORFlab	-	-	Female	55
	IC	28.57	29.44
	N	-	-
226	ORFlab	-	-	Female	51
	IC	28.93	30.22
	N	-	-
227	ORFlab	-	-	Male	50
	IC	26.82	28.19
	N	-	-
228	ORFlab	-	-	Female	68
	IC	28.89	31.35
	N	-	-
229	ORFlab	-	-	Male	46
	IC	27.91	30.22
	N	-	-
230	ORFlab	-	-	Female	37
	IC	30.05	31.32
	N	-	-
231	ORFlab	-	-	Female	30
	IC	29.9	29.17
	N	-	-
232	ORFlab	-	-	Female	52
	IC	32.09	33.74
	N	-	-
233	ORFlab	-	-	Male	38
	IC	28.23	29.02
	N	-	-
234	ORFlab	-	-	Female	29
	IC	30.76	31.71
	N	-	-
235	ORFlab	-	-	Male	47
	IC	28.3	28.17
	N	-	-
236	ORFlab	-	-	Male	83
	IC	29.18	28.53
	N	-	-
237	ORFlab	-	-	Male	36
	IC	28.19	26.98
	N	-	-
238	ORFlab	-	-	Female	56
	IC	26.61	28.94
	N	-	-
239	ORFlab	-	-	Female	40
	IC	30.44	32.23
	N	-	-
240	ORFlab	-	-	Male	27
	IC	30.6	29.14
	N	-	-
241	ORFlab	-	-	Male	32
	IC	30.24	32.53
	N	-	-
242	ORFlab	-	-	Male	43
	IC	30.03	31.48
	N	-	-
243	ORFlab	-	-	Male	59
	IC	27.8	29.45
	N	-	-
244	ORFlab	-	-	Male	28
	IC	30.77	32.74
	N	-	-
245	ORFlab	-	-	Female	33
	IC	29.94	30.98
	N	-	-
246	ORFlab	-	-	Male	45
	IC	28.17	29.55
	N	-	-
247	ORFlab	-	-	Male	40
	IC	29.08	29.98
	N	-	-
248	ORFlab	-	-	Male	52
	IC	30.6	30.66
	N	38.96	-
249	ORFlab	-	-	Female	15
	IC	29.45	31.67
	N	-	-
250	ORFlab	-	-	Male	38
	IC	29.07	31.03
	N	-	-
251	ORFlab	-	-	Male	28
	IC	29.46	30.67
	N	-	-
252	ORFlab	25.21	26.2	Male	13
	IC	32.11	32.51
	N	22.44	22.2
253	ORFlab	38.62	38.94	Female	50
	IC	30.2	31.88
	N	37.75	35.58
254	ORFlab	-	-	Female	32
	IC	29.39	31.11
	N	-	-
255	ORFlab	-	-	Male	19
	IC	33.02	33.31
	N	-	-
256	ORFlab	-	-	Male	28
	IC	27.03	28.37
	N	-	-
257	ORFlab	-	-	Female	46
	IC	29.46	31.24
	N	-	-
258	ORFlab	38.33	-	Female	27
	IC	29.1	31.18
	N	36.29	-
259	ORFlab	-	-	Female	19
	IC	29.46	31.53
	N	-	-
260	ORFlab	-	-	Female	24
	IC	31.03	34.26
	N	-	-
261	ORFlab	38.08	40.86	Female	26
	IC	29.64	32.22
	N	36.76	36.46
262	ORFlab	-	-	Male	28
	IC	31.44	35
	N	-	-
263	ORFlab	-	-	Male	37
	IC	29.78	32.68
	N	-	-
264	ORFlab	-	-	Male	28
	IC	29.8	31.25
	N	-	-
265	ORFlab	-	-	Male	33
	IC	28.2	29.61
	N	-	-
266	ORFlab	25.74	26.34	Male	53
	IC	30.19	30.5
	N	24	23.04
267	ORFlab	-	-	Female	24
	IC	28.23	33.1
	N	-	-
268	ORFlab	21.63	23.44	Male	33
	IC	32	34.45
	N	19.28	19.64
269	ORFlab	-	-	Female	33
	IC	31.73	35.05
	N	-	-
270	ORFlab	-	-	Male	46
	IC	29.84	34.57
	N	-	-
271	ORFlab	-	-	Female	42
	IC	28.8	32.35
	N	-	-
272	ORFlab	-	-	Female	46
	IC	29.09	31.57
	N	-	-
273	ORFlab	-	-	Female	29
	IC	28.27	31.02
	N	-	-
274	ORFlab	-	-	Male	32
	IC	30.5	31.65
	N	-	-
275	ORFlab	-	-	Male	38
	IC	30.78	32.55
	N	-	-
276	ORFlab	-	-	Male	43
	IC	31.03	33.87
	N	-	-
277	ORFlab	-	-	Male	24
	IC	30.89	32.86
	N	-	-
278	ORFlab	-	-	Male	29
	IC	31.3	35.18
	N	-	-
279	ORFlab	-	41.47	Female	52
	IC	29.75	32.15
	N	-	35.26
280	ORFlab	23.67	26.84	Male	54
	IC	29.23	32.87
	N	20.46	22.72
281	ORFlab	-	-	Male	26
	IC	29.06	36.8
	N	-	-
282	ORFlab	22.62	27.48	Male	23
	IC	29.02	29.44
	N	20.19	23.68
283	ORFlab	20.79	21.8	Male	53
	IC	30.83	32.71
	N	18.6	18.38
284	ORFlab	-	-	Male	52
	IC	31.3	33.86
	N	-	-
285	ORFlab	-	-	Male	29
	IC	28.85	32.46
	N	-	-
286	ORFlab	-	-	Male	26
	IC	27.31	31.23
	N	-	-
287	ORFlab	-	-	Male	25
	IC	31.13	35.49
	N	-	-
288	ORFlab	-	-	Female	32
	IC	29.8	32.34
	N	-	-
289	ORFlab	-	-	Male	25
	IC	32.01	34.95
	N	-	-
290	ORFlab	-	-	Female	20
	IC	29.54	33.53
	N	-	-
291	ORFlab	37.73	40.7	Female	41
	IC	30.97	31.54
	N	36.14	-
292	ORFlab	-	-	Female	32
	IC	31.29	32.93
	N	-	-
293	ORFlab	-	-	Female	37
	IC	30.09	30.72
	N	-	-
294	ORFlab	-	-	Male	37
	IC	29.82	31.57
	N	-	-
295	ORFlab	-	-	Male	29
	IC	26.24	29.35
	N	-	-
296	ORFlab	22.73	26.43	Male	30
	IC	31.7	34.8
	N	20.88	23.45
297	ORFlab	25.63	26.78	Male	34
	IC	31.15	31.28
	N	24.09	23.88
298	ORFlab	-	-	Female	49
	IC	30.91	32.76
	N	-	-
299	ORFlab	-	-	Female	24
	IC	30.95	31.14
	N	-	-
300	ORFlab	39.13	-	Female	27
	IC	29.07	30
	N	37.01	-
301	ORFlab	30.11	31.42	Female	28
	IC	29.33	32.42
	N	28.07	28.13
302	ORFlab	-	-	Male	28
	IC	31.44	33.47
	N	-	-
303	ORFlab	-	-	Female	32
	IC	31.12	32.27
	N	-	-
304	ORFlab	-	-	Male	43
	IC	31.04	32.59
	N	-	-
305	ORFlab	-	-	Female	33
	IC	30.66	32.61
	N	-	-
306	ORFlab	26.29	26.93	Male	61
	IC	28.41	29.22
	N	24.38	23.42
307	ORFlab	-	-	Male	57
	IC	28.32	30.96
	N	-	-
308	ORFlab	28.8	30.73	Female	33
	IC	29.18	30.59
	N	26.12	27.8
309	ORFlab	-	-	Male	31
	IC	30.65	32.29
	N	38.01	-
310	ORFlab	34.02	35.29	Female	57
	IC	28.66	30.17
	N	31.76	32.25
311	ORFlab	-	-	Male	19
	IC	28.65	30.8
	N	-	-
312	ORFlab	29.37	32.07	Male	43
	IC	29.4	32.29
	N	27.43	28.75
313	ORFlab	25.61	26.58	Female	37
	IC	29.59	29.03
	N	22.96	22.63
314	ORFlab	39.27	-	Male	32
	IC	28.59	29.51
	N	37.01	37.54
315	ORFlab	34.07	36.07	Female	60
	IC	26.77	27.88
	N	31.59	31.73
316	ORFlab	34.01	34.01	Female	62
	IC	30.61	31.19
	N	31.3	31.3
317	ORFlab	35.68	36.67	Male	29
	IC	26.26	27.9
	N	33.71	34.38
318	ORFlab	-	38.97	Female	35
	IC	30.98	31.89
	N	-	-
319	ORFlab	-	-	Female	28
	IC	27.46	31.61
	N	-	-
320	ORFlab	31.81	33.16	Female	39
	IC	29.22	32.25
	N	30.22	30.43
321	ORFlab	27.33	33.2	Female	59
	IC	28.12	32.3
	N	25.47	29.64
322	ORFlab	-	-	Female	18
	IC	29.92	33.29
	N	-	-
323	ORFlab	-	-	Male	23
	IC	31.01	32.75
	N	-	-
324	ORFlab	32.45	34.29	Male	40
	IC	29.2	31.39
	N	31.01	31.59
325	ORFlab	27.6	29.58	Male	38
	IC	26.6	30.07
	N	25.86	26.6
326	ORFlab	-	-	Male	33
	IC	31.27	31.33
	N	-	-
327	ORFlab	-	-	Female	56
	IC	28.84	30.28
	N	-	-
328	ORFlab	30.47	31.88	Female	56
	IC	26.4	28.65
	N	28.81	28.94
329	ORFlab	-	-	Female	56
	IC	29.04	30.32
	N	-	-
330	ORFlab	31.92	34.09	Female	41
	IC	29.21	31.27
	N	30.27	31.14
331	ORFlab	34.01	35.05	Male	31
	IC	31.16	32.88
	N	32.04	31.8
332	ORFlab	31.25	33.21	Male	48
	IC	26.02	30.82
	N	29.65	29.78
333	ORFlab	-	-	Male	32
	IC	30.73	32.09
	N	-	-
334	ORFlab	-	-	Female	49
	IC	26.38	28.92
	N	-	-
335	ORFlab	-	-	Male	16
	IC	29.22	32.9
	N	-	-
336	ORFlab	24.22	24.97	Male	15
	IC	30.82	32.74
	N	22.01	21.63
337	ORFlab	-	-	Female	30
	IC	28.45	31.02
	N	-	-
338	ORFlab	-	-	Female	57
	IC	28.05	30.52
	N	-	-
339	ORFlab	-	-	Female	74
	IC	29.91	29.69
	N	-	-
340	ORFlab	28.82	29.46	Female	51
	IC	29.59	30.84
	N	27.23	26.54
341	ORFlab	34.6	37.19	Male	65
	IC	28.61	29.5
	N	33.03	34.51
342	ORFlab	35.93	38.24	Female	42
	IC	29.3	32.41
	N	32.9	34.11
343	ORFlab	39.62	39.12	Female	41
	IC	30.09	32.75
	N	36.22	36.47
344	ORFlab	35.54	37.24	Female	46
	IC	29.26	32.8
	N	33.22	33.77
345	ORFlab	27.54	30.37	Male	51
	IC	29.32	31.28
	N	24.61	26.06
346	ORFlab	38.62	39.63	Male	14
	IC	30.73	32.19
	N	36.12	-
347	ORFlab	-	-	Male	26
	IC	29.68	31.46
	N	-	-
348	ORFlab	38.42	40.71	Female	46
	IC	26.69	27.62
	N	36.32	36.47
349	ORFlab	-	-	Male	31
	IC	28.92	30.77
	N	-	-
350	ORFlab	35.54	35.93	Female	60
	IC	29.9	29.75
	N	33.15	33.1
351	ORFlab	39.83	-	Female	59
	IC	25.38	27.3
	N	-	-
352	ORFlab	24.17	24.59	Female	37
	IC	30.02	31.85
	N	22.11	21.36
353	ORFlab	-	-	Female	63
	IC	28.12	30.39
	N	-	-
354	ORFlab	24.15	25.5	Female	42
	IC	31.64	32.59
	N	22.2	22.29
355	ORFlab	-	-	Female	44
	IC	31.14	32.68
	N	-	-
356	ORFlab	21.68	23.63	Female	48
	IC	25.63	28.55
	N	19.87	20.35
357	ORFlab	36.22	36.2	Female	10
	IC	31.17	33.14
	N	34.62	33.03
358	ORFlab	29.95	30.63	Female	60
	IC	28.87	31.11
	N	27.18	27.04
359	ORFlab	29.62	30.23	Male	23
	IC	30.61	31.31
	N	27.37	27.01
360	ORFlab	-	-	Male	33
	IC	30.01	31.2
	N	-	-
361	ORFlab	-	-	Male	32
	IC	30.56	32.14
	N	-	-
362	ORFlab	-	-	Female	18
	IC	29.68	31
	N	-	-
363	ORFlab	-	-	Male	35
	IC	28.08	30.09
	N	-	-
364	ORFlab	-	-	Female	32
	IC	26.3	29.24
	N	-	-
365	ORFlab	-	-	Female	61
	IC	29.22	30.85
	N	-	-
366	ORFlab	28.32	29.85	Female	58
	IC	30.21	32.29
	N	25.36	25.3
367	ORFlab	22.06	23.51	Female	64
	IC	30.28	30.6
	N	19.38	19.89
368	ORFlab	30.56	32.48	Male	31
	IC	27.29	31.06
	N	29.08	29.12
369	ORFlab	-	-	Female	26
	IC	29.64	31.54
	N	-	-
370	ORFlab	-	-	Male	50
	IC	27.11	29.99
	N	-	-
371	ORFlab	-	-	Female	44
	IC	29.4	31.2
	N	-	-
372	ORFlab	-	-	Male	25
	IC	30.53	32.01
	N	-	-
373	ORFlab	34.38	34.77	Female	49
	IC	29.94	32.21
	N	31.5	31.46
374	ORFlab	-	-	Female	28
	IC	29.47	31.82
	N	-	-
375	ORFlab	-	-	Female	59
	IC	29.49	30.69
	N	-	-
376	ORFlab	-	-	Male	60
	IC	26.83	29.4
	N	-	-
377	ORFlab	31.33	34	Female	10
	IC	29.04	32.12
	N	29.29	30.66
378	ORFlab	-	-	Female	59
	IC	25.07	27.57
	N	-	-
379	ORFlab	-	-	Male	28
	IC	28.55	31.69
	N	-	-
380	ORFlab	29.58	30.38	Male	33
	IC	27.59	29.59
	N	27.86	27.33
381	ORFlab	33.44	36.75	Male	32
	IC	28.81	31.88
	N	30.38	32.55
382	ORFlab	26.11	27.56	Male	45
	IC	28.6	30.1
	N	23.37	23.88
383	ORFlab	21.4	22.2	Male	35
	IC	29.69	30.24
	N	19.07	18.78
384	ORFlab	31.02	34.05	Female	26
	IC	28.93	32.65
	N	28.68	31.94
385	ORFlab	39.97	-	Female	59
	IC	26.55	28.63
	N	37.35	37.3
386	ORFlab	-	-	Male	75
	IC	28.01	28.65
	N	-	-
387	ORFlab	30.04	30.53	Female	56
	IC	29.68	31.94
	N	28.27	27.7
388	ORFlab	29.05	30.51	Female	51
	IC	29.03	29.65
	N	27.35	27.42
389	ORFlab	24.08	25.15	Female	14
	IC	30.78	31.87
	N	21.01	21.08
390	ORFlab	-	-	Male	35
	IC	28.04	29.31
	N	-	-
391	ORFlab	-	-	Male	49
	IC	27.78	30.07
	N	-	-
392	ORFlab	-	-	Male	33
	IC	26.58	28.47
	N	-	-
393	ORFlab	-	-	Female	35
	IC	27.87	30.21
	N	-	-
394	ORFlab	20.35	21.29	Male	26
	IC	29.41	29.97
	N	18.89	18.2
395	ORFlab	30.92	32.1	Male	42
	IC	29.44	29.88
	N	28.15	28.22
396	ORFlab	35.78	36.34	Female	51
	IC	27.7	29.67
	N	32.25	32.01
397	ORFlab	-	-	Male	38
	IC	29.63	30.47
	N	-	-
398	ORFlab	-	-	Male	36
	IC	25.87	26.79
	N	-	-
399	ORFlab	-	-	Male	52
	IC	32.23	36.29
	N	-	-
400	ORFlab	25.39	27.29	Female	38
	IC	29.17	30.39
	N	22.73	24.5
401	ORFlab	-	-	Male	49
	IC	30.92	31.23
	N	-	-
402	ORFlab	26.16	26.65	Male	60
	IC	31.88	31.58
	N	23.43	23.73
403	ORFlab	31.15	31.73	Male	49
	IC	29.78	28.4
	N	29.16	28.86
404	ORFlab	-	-	Male	32
	IC	28.18	27.85
	N	-	-
405	ORFlab	-	-	Female	78
	IC	30.41	30.73
	N	-	-
406	ORFlab	-	-	Male	40
	IC	28.14	29.02
	N	-	-
407	ORFlab	-	-	Male	15
	IC	31.05	30.59
	N	-	-
408	ORFlab	22.09	22.28	Female	35
	IC	31.5	30.16
	N	19.63	19.09
409	ORFlab	-	-	Male	38
	IC	30.88	30.29
	N	-	-
410	ORFlab	39.35	-	Male	44
	IC	30.72	31.21
	N	38.26	-
411	ORFlab	-	-	Male	40
	IC	29.81	31.11
	N	-	-
412	ORFlab	-	-	Female	53
	IC	29.26	32.03
	N	-	-
413	ORFlab	-	-	Female	79
	IC	31.21	32.52
	N	-	-
414	ORFlab	38.59	37.39	Female	24
	IC	28.14	29.75
	N	35.58	34.66
415	ORFlab	-	-	Male	63
	IC	26.45	23.61
	N	-	-
416	ORFlab	-	-	Female	33
	IC	28.92	30
	N	-	-
417	ORFlab	-	-	Female	36
	IC	28.08	29.57
	N	-	-
418	ORFlab	32.16	32.41	Female	50
	IC	30.1	30.75
	N	29.46	29.23
419	ORFlab	-	-	Male	23
	IC	30.45	29.23
	N	-	-
420	ORFlab	-	36.05	Male	18
	IC	31.97	27.66
	N	-	34.96
421	ORFlab	-	40.46	Male	43
	IC	32.16	32.51
	N	38.25	36.38
422	ORFlab	24.36	24.66	Male	31
	IC	32.7	31.83
	N	21.73	21.42
423	ORFlab	-	-	Male	24
	IC	31.61	31.42
	N	-	-
424	ORFlab	-	-	Male	52
	IC	28.74	29.1
	N	-	-
425	ORFlab	-	-	Male	29
	IC	29.34	31.75
	N	-	-
426	ORFlab	-	-	Male	21
	IC	31.86	32.4
	N	-	-
427	ORFlab	-	-	Male	40
	IC	28.93	30.3
	N	-	-
428	ORFlab	32.33	33.58	Female	22
	IC	29.49	31.65
	N	29.6	30.97
429	ORFlab	-	-	Male	70
	IC	32	33.54
	N	-	-
430	ORFlab	-	-	Female	38
	IC	30.5	30.29
	N	-	-
431	ORFlab	28.45	29.19	Male	27
	IC	33.2	31.71
	N	26.62	26.4
432	ORFlab	-	-	Male	57
	IC	30.09	31.08
	N	-	-
433	ORFlab	-	-	Male	45
	IC	31.49	33.49
	N	38.35	35.47
434	ORFlab	-	-	Female	60
	IC	30.09	30.47
	N	-	-
435	ORFlab	29.21	30.03	Male	33
	IC	31.39	31.49
	N	26.12	25.86
436	ORFlab	25.64	25.81	Female	71
	IC	30.5	29.37
	N	23.15	22.76
437	ORFlab	-	-	Male	29
	IC	30.28	33.09
	N	-	-
438	ORFlab	-	-	Female	50
	IC	29.19	30.22
	N	-	-
439	ORFlab	-	-	Male	70
	IC	30.7	31.36
	N	-	-
440	ORFlab	-	-	Male	25
	IC	29.09	31.25
	N	-	-
441	ORFlab	-	-	Female	52
	IC	30.54	31.31
	N	-	-
442	ORFlab	34.42	34.9	Female	31
	IC	31.93	33.22
	N	31.76	32.27
443	ORFlab	-	-	Female	27
	IC	28.86	30.06
	N	-	-
444	ORFlab	-	-	Male	40
	IC	30.96	30.63
	N	-	-
445	ORFlab	-	-	Male	55
	IC	30.03	28.1
	N	-	-
446	ORFlab	-	-	Male	30
	IC	32.17	32.33
	N	-	-
447	ORFlab	-	-	Male	38
	IC	30.73	32.75
	N	-	-
448	ORFlab	38.76	38.91	Male	43
	IC	32.3	32.92
	N	37.19	37.24
449	ORFlab	-	-	Male	37
	IC	30.08	32.27
	N	-	-
450	ORFlab	-	-	Male	44
	IC	31.04	30.7
	N	-	-
451	ORFlab	-	-	Female	57
	IC	29.34	30.37
	N	-	-
452	ORFlab	26.09	26.01	Female	32
	IC	31.22	33.16
	N	23.3	23.12
453	ORFlab	-	-	Female	42
	IC	29.29	29.65
	N	-	-
454	ORFlab	-	-	Male	45
	IC	31.4	32.34
	N	-	-
455	ORFlab	-	-	Female	55
	IC	29.35	30.85
	N	-	-
456	ORFlab	37.46	38.15	Male	74
	IC	31.4	30.6
	N	34.11	35.74
457	ORFlab	-	-	Male	34
	IC	31.23	31.81
	N	-	-
458	ORFlab	-	-	Male	35
	IC	30.7	33.92
	N	-	-
459	ORFlab	-	-	Female	37
	IC	29.65	30.83
	N	-	-
460	ORFlab	-	-	Male	45
	IC	33.2	31.44
	N	-	-
461	ORFlab	-	-	Male	37
	IC	29.27	31.39
	N	-	-
462	ORFlab	25.8	25.98	Male	33
	IC	32.95	32.09
	N	22.06	21.8
463	ORFlab	39.5	40.38	Female	42
	IC	29.04	29.61
	N	-	37.71
464	ORFlab	-	-	Male	59
	IC	31.42	33.4
	N	-	-
465	ORFlab	-	-	Male	58
	IC	30.33	31.69
	N	-	-
466	ORFlab	-	-	Male	30
	IC	29.72	30.85
	N	-	-
467	ORFlab	31.06	31.47	Male	33
	IC	30.81	31.59
	N	29.07	28.51
468	ORFlab	-	-	Male	30
	IC	29.16	30.78
	N	-	-
469	ORFlab	25.13	25.35	Female	52
	IC	33.52	31.7
	N	22.28	21.81
470	ORFlab	-	-	Male	39
	IC	31.59	31.31
	N	-	-
471	ORFlab	-	-	Male	41
	IC	31.32	33.9
	N	-	-
472	ORFlab	-	-	Male	43
	IC	26.28	28.19
	N	-	-
473	ORFlab	37.19	-	Male	18
	IC	30.16	30.54
	N	35.4	36.2
474	ORFlab	25.62	26.84	Male	29
	IC	33.53	32.39
	N	22.81	23.41
475	ORFlab	-	-	Male	33
	IC	31.43	32.66
	N	-	-
476	ORFlab	-	-	Male	59
	IC	29.52	29.32
	N	-	-
477	ORFlab	-	-	Male	40
	IC	29.86	31.23
	N	-	-
478	ORFlab	-	-	Female	51
	IC	29.68	31.56
	N	-	-
479	ORFlab	-	-	Male	48
	IC	32.45	33.76
	N	-	-
480	ORFlab	-	-	Male	41
	IC	32.09	31.6
	N	-	-
481	ORFlab	25.16	25.15	Male	40
	IC	30.05	29.15
	N	20.99	20.87
482	ORFlab	34.41	35.2	Male	39
	IC	33.07	33.19
	N	32.22	32.09
483	ORFlab	36.53	39.25	Male	28
	IC	33.98	31.81
	N	36.42	35.18
484	ORFlab	-	-	Male	55
	IC	28.97	30.33
	N	-	-
485	ORFlab	-	-	Male	48
	IC	31.63	31.13
	N	-	-
486	ORFlab	-	-	Female	49
	IC	29.28	31.41
	N	-	-
487	ORFlab	-	-	Male	48
	IC	32.05	34.06
	N	-	-
488	ORFlab	-	-	Female	51
	IC	30.41	32.65
	N	-	-
489	ORFlab	-	-	Male	46
	IC	28.14	30.16
	N	-	-
490	ORFlab	-	-	Male	40
	IC	31.11	32.05
	N	-	-
491	ORFlab	37.86	40.74	Male	32
	IC	27.45	30.27
	N	34.89	-
492	ORFlab	24.84	24.75	Female	38
	IC	27.45	26.43
	N	21.9	21.32
493	ORFlab	-	-	Female	27
	IC	32.33	30.89
	N	-	-
494	ORFlab	29.31	29.61	Male	27
	IC	29.78	30.95
	N	26.62	26.28
495	ORFlab	-	-	Male	54
	IC	30.62	31.16
	N	-	-
496	ORFlab	-	-	Male	37
	IC	28.94	30.47
	N	-	-
497	ORFlab	-	-	Male	47
	IC	27.29	29.35
	N	-	-
498	ORFlab	-	-	Female	40
	IC	29.52	31.71
	N	-	-
499	ORFlab	-	-	Male	37
	IC	31.35	33.35
	N	-	-
500	ORFlab	-	-	Male	26
	IC	30.34	31.46
	N	-	-
501	ORFlab	-	-	Female	59
	IC	29.07	28.93
	N	-	-
502	ORFlab	-	-	Male	60
	IC	31.25	31.44
	N	-	-
503	ORFlab	-	-	Female	55
	IC	26.21	29.19
	N	-	-
504	ORFlab	37.31	38.38	Male	32
	IC	29.69	32.06
	N	36.32	35.73
505	ORFlab	30.08	30.35	Male	44
	IC	33.25	32.82
	N	27.61	27.37
506	ORFlab	34.38	34.28	Female	45
	IC	28.81	30.66
	N	32.02	31.15
507	ORFlab	-	-	Male	29
	IC	28.48	30.76
	N	-	-
508	ORFlab	-	-	Male	42
	IC	29.66	31.01
	N	-	-
509	ORFlab	-	-	Female	29
	IC	29.67	33.18
	N	-	-
510	ORFlab	-	-	Male	14
	IC	29.88	31.87
	N	-	-
511	ORFlab	-	-	Male	57
	IC	28.87	32.46
	N	-	-
512	ORFlab	-	-	Male	32
	IC	26.92	30.14
	N	-	-
513	ORFlab	-	-	Male	57
	IC	27.51	32.28
	N	-	-
514	ORFlab	-	-	Male	21
	IC	28.07	30.02
	N	-	-
515	ORFlab	-	-	Male	57
	IC	31.36	30.05
	N	-	-
516	ORFlab	-	-	Female	19
	IC	29.09	29.56
	N	-	-
517	ORFlab	-	-	Male	38
	IC	31.36	33.16
	N	-	-
518	ORFlab	-	-	Male	26
	IC	26.1	28.62
	N	-	-
519	ORFlab	-	-	Male	51
	IC	28.71	27.54
	N	-	-
520	ORFlab	-	-	Female	44
	IC	28.88	31.31
	N	-	-
521	ORFlab	-	-	Female	44
	IC	29.88	32.97
	N	-	-
522	ORFlab	-	-	Male	28
	IC	32.54	34.08
	N	-	-
523	ORFlab	-	-	Male	27
	IC	27.31	31.66
	N	-	-
524	ORFlab	-	-	Male	24
	IC	29.84	32.51
	N	-	-
525	ORFlab	-	-	Female	34
	IC	27.15	29.25
	N	-	37.69
526	ORFlab	39.81	-	Male	9
	IC	30.33	32.14
	N	38.26	-
527	ORFlab	-	-	Male	46
	IC	26.74	28.26
	N	-	-
528	ORFlab	-	-	Male	41
	IC	27.43	30.79
	N	-	-
529	ORFlab	34.43	34.72	Male	31
	IC	27.88	29.9
	N	31.33	31.63
530	ORFlab	-	-	Female	40
	IC	28.32	29.25
	N	-	-
531	ORFlab	26.31	28.68	Male	67
	IC	30.9	31.28
	N	23.3	25.14
532	ORFlab	25.65	33.86	Female	29
	IC	31.63	33.02
	N	22.5	30.89
533	ORFlab	-	-	Female	18
	IC	28.18	29.96
	N	-	-
534	ORFlab	-	-	Male	36
	IC	30.59	32.05
	N	-	-
535	ORFlab	-	-	Female	40
	IC	32.26	34.74
	N	-	-
536	ORFlab	-	-	Male	34
	IC	29.28	31.58
	N	-	-
537	ORFlab	-	-	Male	20
	IC	27.84	30.98
	N	-	-
538	ORFlab	-	-	Female	43
	IC	30.95	32.46
	N	-	-
539	ORFlab	-	-	Male	33
	IC	31.3	34.18
	N	-	-
540	ORFlab	-	-	Male	38
	IC	30.98	33.15
	N	-	-
541	ORFlab	-	-	Male	28
	IC	32.52	33.17
	N	-	-
542	ORFlab	-	-	Female	31
	IC	30.06	31.17
	N	-	-
543	ORFlab	-	-	Male	32
	IC	27.63	30.8
	N	-	-
544	ORFlab	35.02	37.82	Female	37
	IC	32.04	34.09
	N	31.3	34.07
545	ORFlab	23.26	29.99	Female	14
	IC	31.05	32.3
	N	21.17	26.83
546	ORFlab	27.79	28.63	Male	41
	IC	31.64	32.06
	N	24.46	24.41
547	ORFlab	-	-	Female	39
	IC	28.26	29.4
	N	-	-
548	ORFlab	-	-	Male	52
	IC	27.47	29.32
	N	-	-
549	ORFlab	39.58	-	Male	49
	IC	27.89	30.61
	N	38.25	-
550	ORFlab	-	-	Male	49
	IC	31.27	31.77
	N	-	-
551	ORFlab	-	-	Male	36
	IC	30.03	31.55
	N	-	-
552	ORFlab	-	-	Male	53
	IC	29.46	29.63
	N	-	-
553	ORFlab	-	-	Male	36
	IC	28.78	29.78
	N	-	-
554	ORFlab	32.62	32.56	Female	28
	IC	30.54	28.16
	N	29.87	29.75
555	ORFlab	-	-	Female	25
	IC	30.68	30.75
	N	-	-
556	ORFlab	-	-	Female	35
	IC	28.11	31.26
	N	-	-
557	ORFlab	-	-	Female	28
	IC	30.13	33.07
	N	-	-
558	ORFlab	-	-	Male	46
	IC	29.23	31.13
	N	-	-
559	ORFlab	30.65	31.22	Male	31
	IC	30.32	31.66
	N	28.42	28.15
560	ORFlab	-	-	Female	31
	IC	29.01	30.15
	N	-	-
561	ORFlab	34.32	34.01	Male	22
	IC	32.06	32.98
	N	31.97	30.96
562	ORFlab	39.72	-	Male	52
	IC	28.46	29.74
	N	-	-
563	ORFlab	29.43	30.39	Male	34
	IC	28.07	28.96
	N	26.65	26.76
564	ORFlab	-	-	Female	74
	IC	27.8	29.92
	N	-	-
565	ORFlab	-	-	Male	37
	IC	30.45	32.02
	N	-	-
566	ORFlab	-	-	Male	34
	IC	28.07	31.52
	N	-	-
567	ORFlab	-	-	Male	35
	IC	28.69	30.99
	N	-	-
568	ORFlab	-	-	Female	40
	IC	30.68	31.21
	N	-	-
569	ORFlab	-	-	Male	20
	IC	29.47	32.1
	N	-	-
570	ORFlab	25.96	30.65	Male	54
	IC	28.56	29.63
	N	22.12	26.55
571	ORFlab	29.67	30.63	Female	38
	IC	32.5	33.79
	N	27.03	27.4
572	ORFlab	-	-	Female	21
	IC	27.84	29.35
	N	-	-
573	ORFlab	20.41	22.07	Male	51
	IC	32.31	32.67
	N	18.01	18.31
574	ORFlab	31.38	31.79	Male	50
	IC	29.63	31.4
	N	29.12	28.94
575	ORFlab	-	-	Female	35
	IC	29.07	31.05
	N	-	-
576	ORFlab	-	-	Female	51
	IC	30.8	32.98
	N	-	-
577	ORFlab	-	-	Female	30
	IC	31.12	33.49
	N	-	-
578	ORFlab	-	-	Male	54
	IC	27.86	30.35
	N	-	-
579	ORFlab	-	-	Male	31
	IC	30.09	32.38
	N	-	-
580	ORFlab	28.06	29.92	Male	69
	IC	24.65	27.72
	N	25.61	26.32
581	ORFlab	-	-	Male	55
	IC	25.71	28.73
	N	-	-
582	ORFlab	29.36	30.28	Female	62
	IC	29.9	30.36
	N	26.48	26.74
583	ORFlab	31.08	32.35	Male	16
	IC	29.91	31.05
	N	27.73	27.59
584	ORFlab	-	-	Female	48
	IC	28.98	31.92
	N	-	-
585	ORFlab	-	-	Male	50
	IC	29.34	33.25
	N	-	-
586	ORFlab	-	-	Female	53
	IC	29.15	34.27
	N	-	-
587	ORFlab	39.46	39.33	Male	39
	IC	32.46	36.28
	N	37.07	37.25
588	ORFlab	30.69	33.75	Male	43
	IC	27.27	31.64
	N	28.05	30.15
589	ORFlab	-	-	Male	26
	IC	29.81	33.7
	N	-	-
590	ORFlab	-	-	Male	18
	IC	27.24	30.85
	N	-	-
591	ORFlab	-	-	Female	4
	IC	32.34	35.65
	N	-	-
592	ORFlab	-	-	Female	58
	IC	32.9	35.7
	N	-	-
593	ORFlab	-	-	Male	54
	IC	27.63	30.93
	N	37.83	-
594	ORFlab	34.84	38.83	Female	66
	IC	31.5	33.62
	N	30.22	32.78
595	ORFlab	-	-	Male	26
	IC	30.48	33.17
	N	-	-
596	ORFlab	31.01	31.31	Female	44
	IC	28.78	30
	N	26.88	26.71
597	ORFlab	-	-	Male	26
	IC	31.83	35.43
	N	-	-
598	ORFlab	34.07	37.37	Male	16
	IC	30.76	34.01
	N	30.55	32.52
599	ORFlab	-	-	Male	63
	IC	30.84	36.07
	N	37.52	-
600	ORFlab	-	-	Male	21
	IC	29.73	33.15
	N	-	-
601	ORFlab	-	-	Female	31
	IC	23.57	28.23
	N	-	-
602	ORFlab	34.93	35.58	Male	63
	IC	25.7	29.32
	N	32.08	31.73
603	ORFlab	-	-	Female	35
	IC	31.53	34.21
	N	-	-
604	ORFlab	-	-	Female	36
	IC	27.53	31.91
	N	-	-
605	ORFlab	35.57	38	Female	44
	IC	32.47	33.15
	N	31.83	33.43
606	ORFlab	-	-	Male	27
	IC	28.04	28.05
	N	-	-
607	ORFlab	-	40.2	Male	25
	IC	27.45	29.61
	N	-	-
608	ORFlab	-	-	Female	47
	IC	29.17	32.8
	N	-	-
609	ORFlab	-	-	Female	43
	IC	27.49	31.33
	N	-	-
610	ORFlab	-	-	Male	31
	IC	27.07	32.36
	N	-	-
611	ORFlab	-	-	Female	35
	IC	30.31	29.72
	N	-	-
612	ORFlab	-	-	Male	45
	IC	29.69	34.71
	N	-	-
613	ORFlab	39.39	-	Female	54
	IC	26.62	32.22
	N	35	-
614	ORFlab	29.39	31.29	Female	60
	IC	26.23	29.07
	N	26.82	27.54
615	ORFlab	-	-	Female	27
	IC	32.12	33.7
	N	-	-
616	ORFlab	-	-	Female	16
	IC	31.08	35.37
	N	-	-
617	ORFlab	25.4	26.59	Female	15
	IC	27.83	31.32
	N	23.17	23.29
618	ORFlab	22.32	23.7	Female	21
	IC	29.71	24.43
	N	19.58	19.62
619	ORFlab	-	-	Female	33
	IC	29.24	32.41
	N	-	-
620	ORFlab	-	-	Male	23
	IC	30.3	33.57
	N	-	-
621	ORFlab	30.55	33.82	Female	69
	IC	27.65	31.79
	N	26.95	28.7
622	ORFlab	23.05	25.15	Female	64
	IC	29.39	33.81
	N	20.57	21.31
623	ORFlab	32.9	36.34	Female	47
	IC	26.38	31.51
	N	30.05	31.75
624	ORFlab	29.06	32.69	Male	24
	IC	28.37	36.12
	N	26.78	28.58
625	ORFlab	36.65	38	Male	51
	IC	29.68	33.62
	N	33.63	34.36
626	ORFlab	-	-	Male	53
	IC	28.67	32.16
	N	-	-
627	ORFlab	-	-	Male	54
	IC	26.19	39.98
	N	-	-
628	ORFlab	-	-	Male	27
	IC	28.06	33.85
	N	-	-
629	ORFlab	-	-	Female	54
	IC	28.25	32.08
	N	-	-
630	ORFlab	26.64	27.62	Male	20
	IC	28.79	28.8
	N	23.06	23.27
631	ORFlab	34.69	36.74	Male	53
	IC	27.72	31.78
	N	32.11	32.92
632	ORFlab	-	-	Female	21
	IC	28.18	30.42
	N	-	-
633	ORFlab	-	-	Male	32
	IC	28.17	32.42
	N	38.05	-
634	ORFlab	-	-	Male	69
	IC	29.99	30.53
	N	-	-
635	ORFlab	30.42	32.82	Male	37
	IC	32.25	34.74
	N	27.3	28.32
636	ORFlab	-	-	Male	22
	IC	29.29	34.69
	N	-	-
637	ORFlab	-	-	Female	25
	IC	32.41	38.01
	N	-	-
638	ORFlab	29.74	33.43	Female	53
	IC	27.57	34.15
	N	27.36	29.56
639	ORFlab	-	-	Female	24
	IC	31.9	35.99
	N	-	-
640	ORFlab	-	-	Male	20
	IC	28.13	32.46
	N	37.63	-
641	ORFlab	-	-	Male	29
	IC	24.14	28.8
	N	-	-
642	ORFlab	-	-	Male	40
	IC	28.21	30.04
	N	-	-
643	ORFlab	-	-	Male	56
	IC	26.46	30.26
	N	-	-
644	ORFlab	-	40.96	Female	49
	IC	32.5	36.07
	N	-	-
645	ORFlab	22.04	23.96	Male	50
	IC	28.72	31.01
	N	19.96	20.33
646	ORFlab	21.02	22.99	Male	50
	IC	29.3	33.52
	N	18.02	19.29
647	ORFlab	-	-	Male	52
	IC	29.68	33.35
	N	-	-
648	ORFlab	28.33	30.25	Male	47
	IC	31.48	34.02
	N	26.25	26.95
649	ORFlab	-	-	Female	20
	IC	28.95	33.08
	N	-	-
650	ORFlab	-	-	Male	37
	IC	24.95	28.83
	N	-	-
651	ORFlab	-	-	Female	33
	IC	28.32	31.4
	N	-	-
652	ORFlab	38.95	39.04	Male	37
	IC	24.37	27.62
	N	37.11	37.6
653	ORFlab	-	-	Male	57
	IC	30.47	32.99
	N	-	-
654	ORFlab	30.14	31.39	Female	6
	IC	29.04	30.44
	N	27.63	28.08
655	ORFlab	-	-	Male	49
	IC	27.97	30.34
	N	-	-
656	ORFlab	-	-	Female	47
	IC	26.33	29.9
	N	-	-
657	ORFlab	32.31	32.31	Female	33
	IC	31.2	33.35
	N	29.61	29.31
658	ORFlab	-	-	Female	52
	IC	30.25	34.54
	N	-	-
659	ORFlab	-	-	Male	67
	IC	26.12	29.57
	N	-	-
660	ORFlab	-	-	Male	37
	IC	28.11	29.82
	N	-	-
661	ORFlab	-	-	Male	30
	IC	27.03	31.27
	N	-	-
662	ORFlab	-	-	Male	14
	IC	29.67	31.35
	N	-	-
663	ORFlab	-	-	Male	17
	IC	31.27	29.49
	N	-	-
664	ORFlab	-	-	Male	18
	IC	28.7	31.19
	N	-	-
665	ORFlab	-	-	Female	38
	IC	27.16	29.21
	N	-	-
666	ORFlab	27.51	28.42	Male	21
	IC	33.69	31.32
[truncated: 4,102 more rows]
