# Supplementary material for: Evaluation of a novel lyophilized-pellet-based 2019-nCoV nucleic acid detection kit for the diagnosis of COVID-19
Source: PLoS One. 2023 Oct 25;18(10):e0292902. doi: 10.1371/journal.pone.0292902 (PMC10599558; doi:10.1371/journal.pone.0292902)
Supplement: S6 Table — (XLSX) [file pone.0292902.s006.xlsx]

## Sheet: S6 Table
S6 Table. Statistics of 376 oropharyngeal swab specimens that tested positive with both LCoV-Kit and PCoV-Kit.
Statistics	PCoV-Kit		LCoV-Kit
	ORFlab	N	ORFlab	N
N	376	376	376	376
Mean	30.7903	34.1123	30.8118	33.2727
SD	5.00243	4.88549	5.29692	5.18962
Min	15.46	18.46	16.06	18.82
Median	32.12	35.72	32.12	34.91
Max	38.55	39.94	39.84	39.97
