# Supplementary material for: Evaluation of a novel lyophilized-pellet-based 2019-nCoV nucleic acid detection kit for the diagnosis of COVID-19
Source: PLoS One. 2023 Oct 25;18(10):e0292902. doi: 10.1371/journal.pone.0292902 (PMC10599558; doi:10.1371/journal.pone.0292902)
Supplement: S7 Table — (XLSX) [file pone.0292902.s007.xlsx]

## Sheet: S7 Table
S7 Table. Statistics of 64 oropharyngeal swab specimens with inconsistent test results.
Statistics	LCoV-Kit		PCoV-Kit
	ORFlab	N	ORFlab	N
N	48	48	16	16
Mean	36.0273	38.3025	35.335	38.5119
SD	1.83329	1.5606	0.95911	0.87754
Min	29.29	31.87	33.94	36.05
Median	36.37	38.375	35.465	38.615
Max	38.75	39.99	37.61	39.83
