# Supplementary material for: Evaluation of a novel lyophilized-pellet-based 2019-nCoV nucleic acid detection kit for the diagnosis of COVID-19
Source: PLoS One. 2023 Oct 25;18(10):e0292902. doi: 10.1371/journal.pone.0292902 (PMC10599558; doi:10.1371/journal.pone.0292902)
Supplement: S8 Table — (XLSX) [file pone.0292902.s008.xlsx]

## Sheet: S8 Table
S8 Table. List of discrepancies in test results
No.	LCoV-Kit			PCoV-Kit
	ORFlab	N	Result	ORFlab	N	Result
1	39.84	38.18	positive	40.16	37.31	N-positive
2	39.81	36.03	positive	40.27	-	negative
3	38.33	36.29	positive	-	-	negative
4	38.08	36.76	positive	40.86	36.46	N-positive
5	37.73	36.14	positive	-	-	negative
6	39.13	37.01	positive	-	-	negative
7	39.27	37.01	positive	-	37.54	N-positive
8	38.62	36.12	positive	39.63	-	O-positive
9	38.42	36.32	positive	40.71	36.47	N-positive
10	39.97	37.35	positive	-	37.3	N-positive
11	39.35	38.26	positive	-	-	negative
12	-	-	negative	36.05	34.96	positive
13	37.19	35.4	positive	-	36.2	N-positive
14	37.86	34.89	positive	40.74	-	negative
15	39.81	38.26	positive	-	-	negative
16	39.58	38.25	positive	-	-	negative
17	39.39	35	positive	-	-	negative
18	31.87	29.29	positive	41.05	35.14	N-positive
19	34.7	33.3	positive	39.8	-	O-positive
20	37.81	38.75	positive	-	37.69	N-positive
21	-	31.35	N-positive	38.41	34.2	positive
22	-	37.59	N-positive	37.6	35.55	positive
23	39.18	37.03	positive	39.3	-	O-positive
24	-	-	negative	38.66	35.65	positive
25	-	-	negative	39.05	36.18	positive
26	-	36.61	N-positive	38.71	36.38	positive
27	40.08	36.55	N-positive	38.6	34.66	positive
28	40.04	36.74	N-positive	38.04	33.94	positive
29	34.71	32.57	positive	38.51	-	O-positive
30	39.24	-	O-positive	39.62	35.83	positive
31	39.3	36.82	positive	-	-	negative
32	37.96	37.71	positive	39.15	-	O-positive
33	37.67	35.74	positive	39.71	-	O-positive
34	36.57	34.44	positive	40.73	37.61	N-positive
35	38.54	37.82	positive	-	-	negative
36	38.12	34.01	positive	41.6	38.09	N-positive
37	-	36.02	N-positive	38.33	35.51	positive
38	37.99	37.07	positive	40.65	36.47	N-positive
39	39.54	36.84	positive	-	-	negative
40	40.42	-	negative	38.63	35.73	positive
41	40.3	37.8	N-positive	39.43	37.61	positive
42	-	36.74	N-positive	38.3	34.51	positive
43	37.87	35.19	positive	-	36.01	N-positive
44	-	34.96	N-positive	38.75	34.03	positive
45	37.81	35.85	positive	41.69	37.62	N-positive
46	40.21	35.39	N-positive	39.83	35.2	positive
47	38.85	37.56	positive	-	-	negative
48	39.73	37.65	positive	-	38.35	N-positive
49	39.85	38.12	positive	-	38.02	N-positive
50	39.79	37.3	positive	-	39.83	N-positive
51	37.91	34.13	positive	-	36.46	N-positive
52	39.52	37.04	positive	-	-	negative
53	37.42	35.15	positive	-	35.88	N-positive
54	38.3	33.41	positive	-	-	negative
55	38.16	36.42	positive	42.1	37.52	N-positive
56	39.99	37.2	positive	39.95	-	O-positive
57	36.12	34.1	positive	40.73	37.7	N-positive
58	37.28	33.64	positive	-	-	negative
59	37.35	34.97	positive	-	37.51	N-positive
60	38.25	34.78	positive	41.29	-	negative
61	39.3	34.17	positive	-	37.62	N-positive
62	39.72	37.24	positive	-	-	negative
63	38.96	36.73	positive	39.94	-	O-positive
64	-	38.07	N-positive	38.18	35.42	positive
